# Supplementary material for: The Impact of Mode of Birth, and Episiotomy, on Postpartum Sexual Function in the Medium- and Longer-Term: An Integrative Systematic Review
Source: Int J Environ Res Public Health. 2023 Mar 24;20(7):5252. doi: 10.3390/ijerph20075252 (PMC10094321; doi:10.3390/ijerph20075252)
Supplement: Supplementary file 1 [file ijerph-20-05252-s001.zip]

Archive with 1 entries (1 files):
- ijerph-2225179-supplementary.pdf
